# Supplementary material for: Rock Outcrops Redistribute Organic Carbon and Nutrients to Nearby Soil Patches in Three Karst Ecosystems in SW China
Source: PLoS One. 2016 Aug 10;11(8):e0160773. doi: 10.1371/journal.pone.0160773 (PMC4980016; doi:10.1371/journal.pone.0160773)
Supplement: S1 Table — (XLSX) [file pone.0160773.s001.xlsx]

## Sheet: Sheet 1
Sample Numbers	Ecosystems	Input/Export	Sampling Months	T.N mg L-1	T.P mg L-1	K mg L-1	TOC mg L-1
1-1-1	RDE	Export	February	1.381	0.045	0.65	9.49
1-2-1	RDE	Export	February	1.546	0.038	0.51	8.47
1-3-1	RDE	Export	February	2.456	0.057	0.64	13.85
1-4-1	RDE	Export	February	1.526	0.043	0.4	8.4
1-5-1	RDE	Export	February	2.201	0.032	0.49	8.44
1-6-1	RDE	Export	February	1.661	0.039	0.73	8.22
1-7-1	RDE	Export	February	1.371	0.038	0.39	9.91
1-8-1	RDE	Export	February	1.871	0.046	0.5	11.11
1-9-1	RDE	Export	February	1.471	0.036	0.72	7.27
1-10-1	RDE	Export	February	1.756	0.071	0.62	7.96
1-1-2	RDE	Input	February	1.741	0.243	0.38	7.66
1-2-2	RDE	Input	February	1.756	0.117	0.35	8.07
1-3-2	RDE	Input	February	1.611	0.08	0.31	5.65
1-4-2	RDE	Input	February	1.731	0.087	0.26	5.42
1-5-2	RDE	Input	February	1.676	0.059	0.35	6.16
1-6-2	RDE	Input	February	1.761	0.064	0.34	6.75
1-7-2	RDE	Input	February	1.706	0.078	0.36	6.46
1-8-2	RDE	Input	February	1.586	0.046	0.25	6.9
1-9-2	RDE	Input	February	1.511	0.039	0.18	5.27
1-10-2	RDE	Input	February	1.316	0.032	0.32	7.51
2-1-1	AFE	Export	February	4.646	1.517	16.74	58.41
2-2-1	AFE	Export	February	1.806	0.055	6.69	23.23
2-3-1	AFE	Export	February	2.571	0.158	4.31	12.83
2-4-1	AFE	Export	February	1.726	0.16	9.16	40.2
2-5-1	AFE	Export	February	1.251	0.147	5.64	31.58
2-6-1	AFE	Export	February	3.031	0.043	5.35	22.66
2-7-1	AFE	Export	February	3.051	0.124	4.83	19.64
2-8-1	AFE	Export	February	1.881	0.048	0.55	9.59
2-9-1	AFE	Export	February	3.036	0.041	0.63	19.25
2-10-1	AFE	Export	February	4.721	0.036	3.67	32.96
2-1-2	AFE	Input	February	5.901	1.861	15.19	41.8
2-2-2	AFE	Input	February	3.841	0.17	2.92	26.92
2-3-2	AFE	Input	February	1.956	0.061	0.78	9.28
2-4-2	AFE	Input	February	1.861	0.089	0.48	6.47
2-5-2	AFE	Input	February	2.471	0.101	1.51	12.7
2-6-2	AFE	Input	February	4.676	0.168	4.33	21.64
2-7-2	AFE	Input	February	2.056	0.11	2.15	9.85
2-8-2	AFE	Input	February	1.706	0.059	1.47	14
2-9-2	AFE	Input	February	1.641	0.048	0.42	8.17
2-10-2	AFE	Input	February	1.731	0.075	0.46	7.58
3-1-1	SFE	Export	February	1.841	0.052	3.95	13.5
3-2-1	SFE	Export	February	4.276	0.215	6.97	19.81
3-3-1	SFE	Export	February	3.051	0.076	4.8	16.79
3-4-1	SFE	Export	February	2.761	0.142	1.91	17.63
3-5-1	SFE	Export	February	2.316	0.08	5.26	15.63
3-6-1	SFE	Export	February	1.416	0.055	4.62	12
3-7-1	SFE	Export	February	3.396	0.059	3.12	16.73
3-8-1	SFE	Export	February	1.821	0.062	2.51	13.03
3-9-1	SFE	Export	February	1.981	0.048	2.55	15.31
3-10-1	SFE	Export	February	3.756	0.305	9.09	20.93
3-1-2	SFE	Input	February	2.751	0.222	2.41	14.72
3-2-2	SFE	Input	February	3.651	0.172	3.91	15.26
3-3-2	SFE	Input	February	2.036	0.05	0.88	10.34
3-4-2	SFE	Input	February	2.946	0.089	2	17.68
3-5-2	SFE	Input	February	3.391	0.174	2.64	17.05
3-6-2	SFE	Input	February	2.536	0.122	3.41	17.28
3-7-2	SFE	Input	February	1.641	0.03	0.36	6.76
3-8-2	SFE	Input	February	1.231	0.039	0.56	7.73
3-9-2	SFE	Input	February	2.666	0.076	1.75	15.07
3-10-2	SFE	Input	February	3.096	0.14	2.42	16.7
1-1-1	RDE	Export	September	0.531	0.032	0.208	2.98
1-2-1	RDE	Export	September	0.22	0.018	0.117	1.5
1-3-1	RDE	Export	September	0.236	0.022	0.196	2.19
1-4-1	RDE	Export	September	0.271	0.012	0.057	5.05
1-5-1	RDE	Export	September	0.166	0.002	0.153	11.31
1-6-1	RDE	Export	September	0.074	0	0.14	5.16
1-7-1	RDE	Export	September	0.055	0	0.021	4.74
1-8-1	RDE	Export	September	0.22	0.002	0.045	1.61
1-9-1	RDE	Export	September	0.147	0	0.573	3.04
1-10-1	RDE	Export	September	0.509	0.038	0.103	2.22
1-1-2	RDE	Input	September	0.563	0.018	0.114	1.02
1-2-2	RDE	Input	September	0.528	0.028	0.078	1.48
1-3-2	RDE	Input	September	0.465	0.022	0.049	1.05
1-4-2	RDE	Input	September	0.557	0.024	0.057	1.91
1-5-2	RDE	Input	September	0.509	0.02	0.665	1.96
1-6-2	RDE	Input	September	0.516	0.022	0.411	2.24
1-7-2	RDE	Input	September	0.522	0.018	0.273	1.38
1-8-2	RDE	Input	September	0.471	0.018	0.195	1.15
1-9-2	RDE	Input	September	0.598	0.022	0.741	1.7
1-10-2	RDE	Input	September	0.554	0.02	0.355	1.79
2-1-1	AFE	Export	September	0.346	0.014	1.216	3.91
2-2-1	AFE	Export	September	0.255	0	0.617	3.51
2-3-1	AFE	Export	September	0.468	0.044	6.212	4.11
2-4-1	AFE	Export	September	0.422	0	1.698	4.17
2-5-1	AFE	Export	September	0.355	0	4.123	3.48
2-6-1	AFE	Export	September	0.317	0	0.54	3.61
2-7-1	AFE	Export	September	0.865	0.036	15.19	8.14
2-8-1	AFE	Export	September	0.012	0	0.366	1.55
2-9-1	AFE	Export	September	0.141	0	0.288	3.42
2-10-1	AFE	Export	September	0.503	0	1.144	7.49
2-1-2	AFE	Input	September	0.547	0.016	0.67	2.74
2-2-2	AFE	Input	September	0.474	0.014	0.649	1.26
2-3-2	AFE	Input	September	0.584	0.006	0.423	1.68
2-4-2	AFE	Input	September	0.357	0	0.095	0.88
2-5-2	AFE	Input	September	0.458	0	0.255	1.49
2-6-2	AFE	Input	September	0.741	0.034	0.641	2.7
2-7-2	AFE	Input	September	0.604	0.122	2.849	2.58
2-8-2	AFE	Input	September	0.309	0.018	0.558	1.21
2-9-2	AFE	Input	September	0.241	0	0.19	1.34
2-10-2	AFE	Input	September	0.37	0	0.398	1.05
3-1-1	SFE	Export	September	0.417	0.014	0.593	6.45
3-2-1	SFE	Export	September	2.871	0.232	3.226	17.59
3-3-1	SFE	Export	September	1.023	0.068	3.912	8.44
3-4-1	SFE	Export	September	0.862	0.042	0.535	10.03
3-5-1	SFE	Export	September	0.697	0.014	2.37	5.98
3-6-1	SFE	Export	September	0.42	0.01	1.798	6.63
3-7-1	SFE	Export	September	0.636	0	0.404	8.35
3-8-1	SFE	Export	September	0.481	0.012	1.098	6.41
3-9-1	SFE	Export	September	1.16	0.03	2.533	11.85
3-10-1	SFE	Export	September	1.138	0.042	2.568	8.77
3-1-2	SFE	Input	September	1.103	0.084	1.68	4.82
3-2-2	SFE	Input	September	1.116	0.044	2.641	7.11
3-3-2	SFE	Input	September	0.76	0.034	0.412	3.66
3-4-2	SFE	Input	September	0.944	0.072	1.247	7.45
3-5-2	SFE	Input	September	1.065	0.046	1.973	7.26
3-6-2	SFE	Input	September	0.417	0.02	1.276	3.83
3-7-2	SFE	Input	September	0.646	0	0.32	2.5
3-8-2	SFE	Input	September	0.736	0.026	0.84	4.44
3-9-2	SFE	Input	September	0.774	0.024	1.721	5.69
3-10-2	SFE	Input	September	1.484	0.056	1.659	6.81
1-1-1	RDE	Export	July	0.87	0.047	0.38	3.1
1-2-1	RDE	Export	July	0.91	0.041	0.26	1.74
1-3-1	RDE	Export	July	1.43	0.055	0.26	3.13
1-4-1	RDE	Export	July	2.13	0.082	0.36	2.46
1-5-1	RDE	Export	July	1.18	0.043	0.38	1.23
1-6-1	RDE	Export	July	0.95	0.026	0.38	3.28
1-7-1	RDE	Export	July	1.53	0.024	0.23	2.64
1-8-1	RDE	Export	July	1.47	0.064	0.37	2.71
1-9-1	RDE	Export	July	1.09	0.033	1.57	4.7
1-10-1	RDE	Export	July	1.22	0.035	0.2	2.31
1-1-2	RDE	Input	July	1.79	0.08	0.66	1.54
1-2-2	RDE	Input	July	3.58	0.222	1	3.26
1-3-2	RDE	Input	July	3.37	0.241	0.68	1.39
1-4-2	RDE	Input	July	2.95	0.039	1.57	1.26
1-5-2	RDE	Input	July	2.61	0.07	0.52	1.93
1-6-2	RDE	Input	July	1.84	0.096	13.94	1.28
1-7-2	RDE	Input	July	1.76	0.037	5.6	2.66
1-8-2	RDE	Input	July	3.33	0.197	0.61	1.62
1-9-2	RDE	Input	July	2.77	0.111	5.18	1.7
1-10-2	RDE	Input	July	3.23	0.233	0.76	1.23
2-1-1	AFE	Export	July	1.36	0.185	2.43	9.73
2-2-1	AFE	Export	July	0.73	0.026	2.25	7.46
2-3-1	AFE	Export	July	7.46	0.532	8.67	163.73
2-4-1	AFE	Export	July	0.66	0.063	2.49	3.95
2-5-1	AFE	Export	July	1.09	0.063	5.19	16.96
2-6-1	AFE	Export	July	1.16	0.064	1.16	6.72
2-7-1	AFE	Export	July	1.88	0.043	6.58	12.55
2-8-1	AFE	Export	July	0.78	0.127	3.61	11.62
2-9-1	AFE	Export	July	2.09	0.03	1.1	6
2-10-1	AFE	Export	July	0.99	0.03	1.6	17.92
2-1-2	AFE	Input	July	1.58	0.212	4.6	11.02
2-2-2	AFE	Input	July	2.26	0.031	1.89	3.87
2-3-2	AFE	Input	July	2.08	0.109	1.25	3.24
2-4-2	AFE	Input	July	0.99	0.127	2.02	2.44
2-5-2	AFE	Input	July	1.13	0.051	1.03	1.71
2-6-2	AFE	Input	July	1.48	0.068	1.81	3.51
2-7-2	AFE	Input	July	0.61	0.208	5.86	68.15
2-8-2	AFE	Input	July	0.5	0.024	1.11	53.68
2-9-2	AFE	Input	July	1.89	0.088	0.95	1.81
2-10-2	AFE	Input	July	2.01	0.055	0.57	2.26
3-1-1	SFE	Export	July	7.56	6.07	15.43	6.37
3-2-1	SFE	Export	July	4.22	0.088	4.75	10.83
3-3-1	SFE	Export	July	1.43	0.051	4.23	8.32
3-4-1	SFE	Export	July	2.1	0.051	1.39	7.21
3-5-1	SFE	Export	July	1.42	0.043	2.74	6.33
3-6-1	SFE	Export	July	1.01	0.039	2.93	5.41
3-7-1	SFE	Export	July	1.52	0.028	1.23	5.39
3-8-1	SFE	Export	July	1.84	0.059	2.77	7.22
3-9-1	SFE	Export	July	1.48	0.037	4.48	10.02
3-10-1	SFE	Export	July	4.71	0.123	5.81	14.29
3-1-2	SFE	Input	July	6.11	0.197	4.97	7.15
3-2-2	SFE	Input	July	2.22	0.086	2.41	5.06
3-3-2	SFE	Input	July	1.95	0.068	1.27	6.16
3-4-2	SFE	Input	July	2.04	0.057	5.24	5.6
3-5-2	SFE	Input	July	3.39	0.198	5.02	7.89
3-6-2	SFE	Input	July	1.92	0.094	2.98	4.35
3-7-2	SFE	Input	July	1.73	0.047	1.44	1.87
3-8-2	SFE	Input	July	1.59	0.024	1.07	3.57
3-9-2	SFE	Input	July	2.16	0.055	1.7	5.35
3-10-2	SFE	Input	July	2.94	0.148	2.71	7.15
