# Supplementary material for: Rock Outcrops Redistribute Organic Carbon and Nutrients to Nearby Soil Patches in Three Karst Ecosystems in SW China
Source: PLoS One. 2016 Aug 10;11(8):e0160773. doi: 10.1371/journal.pone.0160773 (PMC4980016; doi:10.1371/journal.pone.0160773)
Supplement: S2 Table — (XLSX) [file pone.0160773.s002.xlsx]

## Sheet: Sheet1
Rock numbers	Ecosystems	Area	Value (cm2)
1-1	RDE	Surface area	9289.79
1-2	RDE	Surface area	8096.54
1-3	RDE	Surface area	6447.59
1-4	RDE	Surface area	8814.5
1-5	RDE	Surface area	12023.7
1-6	RDE	Surface area	6912.04
1-7	RDE	Surface area	8111.67
1-8	RDE	Surface area	10259.3
1-9	RDE	Surface area	11801.9
1-10	RDE	Surface area	11342.1
1-1	RDE	Projected area	4336.99
1-2	RDE	Projected area	4222.25
1-3	RDE	Projected area	3424.71
1-4	RDE	Projected area	4320.53
1-5	RDE	Projected area	5759.61
1-6	RDE	Projected area	3367.84
1-7	RDE	Projected area	2802.76
1-8	RDE	Projected area	4994.73
1-9	RDE	Projected area	4933.12
1-10	RDE	Projected area	4298.02
2-1	AFE	Surface area	8206.97
2-2	AFE	Surface area	6294.38
2-3	AFE	Surface area	5295.18
2-4	AFE	Surface area	3441.93
2-5	AFE	Surface area	3668.21
2-6	AFE	Surface area	8974.85
2-7	AFE	Surface area	10338.2
2-8	AFE	Surface area	10349.4
2-9	AFE	Surface area	7859.8
2-10	AFE	Surface area	14043.3
2-1	AFE	Projected area	2760.62
2-2	AFE	Projected area	2138.87
2-3	AFE	Projected area	3607.16
2-4	AFE	Projected area	1038.09
2-5	AFE	Projected area	1081.79
2-6	AFE	Projected area	2274.26
2-7	AFE	Projected area	1917.54
2-8	AFE	Projected area	6571.87
2-9	AFE	Projected area	1921.53
2-10	AFE	Projected area	4164.37
3-1	SFE	Surface area	6876.52
3-2	SFE	Surface area	7116.86
3-3	SFE	Surface area	8462.12
3-4	SFE	Surface area	13483.8
3-5	SFE	Surface area	7468.99
3-6	SFE	Surface area	7821.62
3-7	SFE	Surface area	14990.4
3-8	SFE	Surface area	5942.58
3-9	SFE	Surface area	10422.5
3-10	SFE	Surface area	9330.23
3-1	SFE	Projected area	990.89
3-2	SFE	Projected area	1260.94
3-3	SFE	Projected area	1278.98
3-4	SFE	Projected area	3312.45
3-5	SFE	Projected area	1901.98
3-6	SFE	Projected area	1717.1
3-7	SFE	Projected area	2091.56
3-8	SFE	Projected area	1023.47
3-9	SFE	Projected area	2489.94
3-10	SFE	Projected area	5621.73
